# Supplementary material for: CD5L-associated gene analyses highlight the dysregulations, prognostic effects, immune associations, and drug-sensitivity predicative potentials of LCAT and CDC20 in hepatocellular carcinoma
Source: Cancer Cell Int. 2022 Dec 9;22:393. doi: 10.1186/s12935-022-02820-7 (PMC9733014; doi:10.1186/s12935-022-02820-7)
Supplement: Supplementary file 2 — Additional file 2. The correlations of the three genes with anti-cancer drug sensitivities in HCC cell lines. [file 12935_2022_2820_MOESM2_ESM.xlsx]

## Sheet: anti-cancer drug sensitivity
	Additional file 2: The correlations of the three genes with anti-cancer drug sensitivities in HCC cell lines.
	drugs	R_CD5L	p.value_CD5L	drugs	R_LCAT	p.value_LCAT	drugs	R_CDC20	p.value_CDC20	DRUG_NAME	PUTATIVE_TARGET	PATHWAY_NAME
1	Camptothecin	-0.115822	0.734521	Camptothecin	0.436364	0.182532	Camptothecin	-0.272727	0.418167	Camptothecin	TOP1	DNA replication
2	Vinblastine	-0.473815	0.140956	Vinblastine	-0.2	0.557553	Vinblastine	-0.663636	0.0308509	Vinblastine	Microtubule destabiliser	Mitosis
3	Cisplatin	-0.105292	0.758002	Cisplatin	0.209091	0.539114	Cisplatin	0.0454545	0.902918	Cisplatin	DNA crosslinker	DNA replication
4	Cytarabine	0.0526462	0.877824	Cytarabine	0	1	Cytarabine	-0.245455	0.468184	Cytarabine	Antimetabolite	Other
5	Docetaxel	-0.41064	0.20965	Docetaxel	-0.318182	0.341355	Docetaxel	-0.681818	0.0254756	Docetaxel	Microtubule stabiliser	Mitosis
6	Gefitinib	0.27376	0.415309	Gefitinib	0.0909091	0.796592	Gefitinib	0.409091	0.213864	Gefitinib	EGFR	EGFR signaling
7	Navitoclax	0.157938	0.642789	Navitoclax	-0.181818	0.595219	Navitoclax	-0.454545	0.163386	Navitoclax	BCL2, BCL-XL, BCL-W	Apoptosis regulation
8	Vorinostat	0.0737046	0.829483	Vorinostat	0.0909091	0.796592	Vorinostat	0.0181818	0.967576	Vorinostat	HDAC inhibitor Class I, IIa, IIb, IV	Chromatin histone acetylation
9	Nilotinib	-0.263231	0.434175	Nilotinib	0.163636	0.63387	Nilotinib	0.1	0.775665	Nilotinib	ABL	ABL signaling
10	Olaparib	-0.242172	0.473089	Olaparib	-0.154545	0.653539	Olaparib	-0.509091	0.114016	Olaparib	PARP1, PARP2	Genome integrity
11	AZD7762	0.357994	0.2797	AZD7762	0.0272727	0.945984	AZD7762	-0.145455	0.673423	AZD7762	CHEK1, CHEK2	Cell cycle
12	Afatinib	0.315877	0.344001	Afatinib	-0.127273	0.713791	Afatinib	-0.409091	0.213864	Afatinib	ERBB2, EGFR	EGFR signaling
13	Staurosporine	-0.357994	0.2797	Staurosporine	0.0272727	0.945984	Staurosporine	-0.436364	0.182532	Staurosporine	Broad spectrum kinase inhibitor	RTK signaling
14	PLX-4720	-0.115822	0.734521	PLX-4720	0.236364	0.485476	PLX-4720	0.0363636	0.924426	PLX-4720	BRAF	ERK MAPK signaling
15	Wee1 Inhibitor	0.263231	0.434175	Wee1 Inhibitor	-0.109091	0.75488	Wee1 Inhibitor	-0.118182	0.734252	Wee1 Inhibitor	WEE1, CHEK1	Cell cycle
16	Nutlin-3a (-)	0.0210585	0.950997	Nutlin-3a (-)	0.3	0.371068	Nutlin-3a (-)	-0.563636	0.0759391	Nutlin-3a (-)	MDM2	p53 pathway
17	Mirin	0.315877	0.344001	Mirin	-0.536364	0.0936425	Mirin	-0.472727	0.145606	Mirin	MRE11	Genome integrity
18	PD173074	0.0421169	0.902146	PD173074	0.0454545	0.902918	PD173074	-0.463636	0.154327	PD173074	FGFR1, FGFR2, FGFR3	RTK signaling
19	Alisertib	0.178997	0.598465	Alisertib	-0.281818	0.402136	Alisertib	0.0272727	0.945984	Alisertib	AURKA	Mitosis
20	MK-2206	-0.305348	0.361188	MK-2206	0.0545455	0.881472	MK-2206	-0.4	0.225014	MK-2206	AKT1, AKT2	PI3K/MTOR signaling
21	Palbociclib	-0.336935	0.31095	Palbociclib	-0.309091	0.35604	Palbociclib	-0.727273	0.0150174	Palbociclib	CDK4, CDK6	Cell cycle
22	Dactolisib	-0.126351	0.711243	Dactolisib	-0.163636	0.63387	Dactolisib	-0.554545	0.0815541	Dactolisib	PI3K (class 1), MTORC1, MTORC2	PI3K/MTOR signaling
23	Pictilisib	-0.242172	0.473089	Pictilisib	-0.290909	0.386435	Pictilisib	-0.354545	0.286103	Pictilisib	PI3K (class 1)	PI3K/MTOR signaling
24	PD0325901	-0.284289	0.39685	PD0325901	-0.181818	0.595219	PD0325901	0.0454545	0.902918	PD0325901	MEK1, MEK2	ERK MAPK signaling
25	Obatoclax Mesylate	-0.0315877	0.926543	Obatoclax Mesylate	0.163636	0.63387	Obatoclax Mesylate	0.0181818	0.967576	Obatoclax Mesylate	BCL2, BCL-XL, BCL-W, MCL1	Apoptosis regulation
26	5-Fluorouracil	0.200055	0.555334	5-Fluorouracil	-0.463636	0.154327	5-Fluorouracil	-0.590909	0.0607283	5-Fluorouracil	Antimetabolite (DNA & RNA)	Other
27	Dasatinib	-0.168468	0.620485	Dasatinib	-0.0181818	0.967576	Dasatinib	-0.00909091	0.98919	Dasatinib	ABL, SRC, Ephrins, PDGFR, KIT	Other, kinases
28	Paclitaxel	-0.27376	0.415309	Paclitaxel	-0.345455	0.299388	Paclitaxel	-0.4	0.225014	Paclitaxel	Microtubule stabiliser	Mitosis
29	Crizotinib	0.168468	0.620485	Crizotinib	-0.145455	0.673423	Crizotinib	-0.263636	0.434523	Crizotinib	MET, ALK, ROS1	RTK signaling
30	Rapamycin	0.0421169	0.902146	Rapamycin	-0.118182	0.734252	Rapamycin	-0.390909	0.236519	Rapamycin	MTORC1	PI3K/MTOR signaling
31	Sorafenib	0.242172	0.473089	Sorafenib	0.636364	0.0403864	Sorafenib	0.172727	0.614426	Sorafenib	PDGFR, KIT, VEGFR, RAF	Other, kinases
32	Irinotecan	-0.147409	0.66536	Irinotecan	0.327273	0.327016	Irinotecan	-0.454545	0.163386	Irinotecan	TOP1	DNA replication
33	Oxaliplatin	-0.221114	0.513507	Oxaliplatin	-0.354545	0.286103	Oxaliplatin	-0.290909	0.386435	Oxaliplatin	DNA alkylating agent	DNA replication
34	BMS-536924	-0.400111	0.222728	BMS-536924	-0.445455	0.172787	BMS-536924	-0.0454545	0.902918	BMS-536924	IGF1R, IR	IGF1R signaling
35	GSK1904529A	-0.115822	0.734521	GSK1904529A	0.145455	0.673423	GSK1904529A	0.172727	0.614426	GSK1904529A	IGF1R, IR	IGF1R signaling
36	PRIMA-1MET	0.0526462	0.877824	PRIMA-1MET	-0.381818	0.248381	PRIMA-1MET	-0.718182	0.0167992	PRIMA-1MET	TP53 activation	p53 pathway
37	Erlotinib	0.305348	0.361188	Erlotinib	0.545455	0.0874531	Erlotinib	0.318182	0.341355	Erlotinib	EGFR	EGFR signaling
38	Niraparib	0.0105292	0.975489	Niraparib	-0.681818	0.0254756	Niraparib	-0.745455	0.0118659	Niraparib	PARP1, PARP2	Genome integrity
39	MK-1775	0.379052	0.250285	MK-1775	0.00909091	0.98919	MK-1775	-0.145455	0.673423	MK-1775	WEE1, PLK1	Cell cycle
40	Dinaciclib	-0.178997	0.598465	Dinaciclib	-0.318182	0.341355	Dinaciclib	-0.627273	0.0439891	Dinaciclib	CDK1, CDK2, CDK5, CDK9	Cell cycle
41	Gemcitabine	-0.0315877	0.926543	Gemcitabine	0.336364	0.313026	Gemcitabine	-0.236364	0.485476	Gemcitabine	Pyrimidine antimetabolite	DNA replication
42	Bortezomib	-0.0737046	0.829483	Bortezomib	0.6	0.0561789	Bortezomib	-0.272727	0.418167	Bortezomib	Proteasome	Protein stability and degradation
43	Tamoxifen	0.263231	0.434175	Tamoxifen	0.245455	0.468184	Tamoxifen	-0.0454545	0.902918	Tamoxifen	ESR1	Hormone-related
44	Fulvestrant	0.642283	0.0330963	Fulvestrant	-0.0363636	0.924426	Fulvestrant	0	1	Fulvestrant	ESR	Hormone-related
45	EPZ004777	0.0105292	0.975489	EPZ004777	0.0636364	0.860104	EPZ004777	-0.363636	0.273173	EPZ004777	DOT1L	Chromatin histone methylation
46	YK-4-279	-0.27376	0.415309	YK-4-279	0.218182	0.520949	YK-4-279	-0.463636	0.154327	YK-4-279	RNA helicase A	Other
47	Daporinad	-0.0676123	0.898736	Daporinad	0.0857143	0.919444	Daporinad	0.371429	0.497222	Daporinad	NAMPT	Metabolism
48	BMS-345541	-0.126351	0.711243	BMS-345541	-0.381818	0.248381	BMS-345541	-0.209091	0.539114	BMS-345541	IKK-1, IKK-2	Other
49	AZ960	0.0737046	0.829483	AZ960	-0.536364	0.0936425	AZ960	-0.1	0.775665	AZ960	JAK2, JAK3	Other, kinases
50	Talazoparib	0.0947631	0.781668	Talazoparib	0.327273	0.327016	Talazoparib	-0.4	0.225014	Talazoparib	PARP1, PARP2	Genome integrity
51	XAV939	-0.536991	0.0885087	XAV939	-0.290909	0.386435	XAV939	-0.136364	0.693511	XAV939	TNKS1, TNKS2	WNT signaling
52	Trametinib	-0.0105292	0.975489	Trametinib	0.345455	0.299388	Trametinib	-0.118182	0.734252	Trametinib	MEK1, MEK2	ERK MAPK signaling
53	Dabrafenib	-0.105292	0.758002	Dabrafenib	0.736364	0.0133754	Dabrafenib	0.209091	0.539114	Dabrafenib	BRAF	ERK MAPK signaling
54	Temozolomide	0.0526462	0.877824	Temozolomide	-0.00909091	0.98919	Temozolomide	-0.227273	0.503067	Temozolomide	DNA alkylating agent	DNA replication
55	AZD5438	0.315877	0.344001	AZD5438	-0.0727273	0.838825	AZD5438	-0.318182	0.341355	AZD5438	CDK2	Cell cycle
56	IAP_5620	-0.115822	0.734521	IAP_5620	-0.509091	0.114016	IAP_5620	-0.263636	0.434523	IAP_5620	IAP	Other
57	AZD2014	-0.231643	0.493115	AZD2014	0.154545	0.653539	AZD2014	-0.181818	0.595219	AZD2014	mTORC1, mTORC2	PI3K/MTOR signaling
58	AZD1208	0.115822	0.734521	AZD1208	0.281818	0.402136	AZD1208	-0.409091	0.213864	AZD1208	PIM1, PIM2, PIM3	Other, kinases
59	AZD1332	-0.13688	0.688183	AZD1332	0.2	0.557553	AZD1332	0.163636	0.63387	AZD1332	NTRK1, NTRK2, NTRK3	RTK signaling
60	Ruxolitinib	-0.0526462	0.877824	Ruxolitinib	0.245455	0.468184	Ruxolitinib	0.6	0.0561789	Ruxolitinib	JAK1, JAK2	Other, kinases
61	Linsitinib	-0.515932	0.104254	Linsitinib	-0.518182	0.106918	Linsitinib	-0.2	0.557553	Linsitinib	IGF1R	IGF1R signaling
62	Epirubicin	0.115822	0.734521	Epirubicin	0.154545	0.653539	Epirubicin	-0.6	0.0561789	Epirubicin	Anthracycline	DNA replication
63	Cyclophosphamide	0.157938	0.642789	Cyclophosphamide	0.327273	0.327016	Cyclophosphamide	-0.118182	0.734252	Cyclophosphamide	Alkylating agent	DNA replication
64	Pevonedistat	-0.242172	0.473089	Pevonedistat	0.454545	0.163386	Pevonedistat	0	1	Pevonedistat	NAE	Other
65	Sapitinib	0.400111	0.222728	Sapitinib	0.481818	0.137219	Sapitinib	0.327273	0.327016	Sapitinib	EGFR, ERBB2, ERBB3	EGFR signaling
66	Uprosertib	0.294819	0.378807	Uprosertib	-0.436364	0.182532	Uprosertib	-0.345455	0.299388	Uprosertib	AKT1, AKT2, AKT3	PI3K/MTOR signaling
67	LCL161	-0.442228	0.173218	LCL161	-0.572727	0.0706011	LCL161	-0.309091	0.35604	LCL161	XIAP, IAP1, IAP2	Apoptosis regulation
68	Lapatinib	0.368523	0.264762	Lapatinib	0.1	0.775665	Lapatinib	0.109091	0.75488	Lapatinib	EGFR, ERBB2	EGFR signaling
69	Luminespib	0.41064	0.20965	Luminespib	-0.4	0.225014	Luminespib	-0.154545	0.653539	Luminespib	HSP90	Protein stability and degradation
70	Alpelisib	-0.0210585	0.950997	Alpelisib	-0.618182	0.0478169	Alpelisib	-0.0636364	0.860104	Alpelisib	PI3Kalpha	PI3K/MTOR signaling
71	Taselisib	0.0210585	0.950997	Taselisib	-0.4	0.225014	Taselisib	-0.0818182	0.81765	Taselisib	PI3K (beta sparing)	PI3K/MTOR signaling
72	EPZ5676	0	1	EPZ5676	0.0909091	0.796592	EPZ5676	-0.181818	0.595219	EPZ5676	DOT1L	Chromatin histone methylation
73	SCH772984	-0.115822	0.734521	SCH772984	-0.00909091	0.98919	SCH772984	-0.109091	0.75488	SCH772984	ERK1, ERK2	ERK MAPK signaling
74	IWP-2	-0.600166	0.0509221	IWP-2	-0.0727273	0.838825	IWP-2	-0.254545	0.451197	IWP-2	PORCN	WNT signaling
75	Leflunomide	0.147409	0.66536	Leflunomide	0.381818	0.248381	Leflunomide	0.272727	0.418167	Leflunomide	Pyrimidine synthesis inhibitor	DNA replication
76	Entinostat	-0.347465	0.295098	Entinostat	0.281818	0.402136	Entinostat	0.136364	0.693511	Entinostat	HDAC1, HDAC3	Chromatin histone acetylation
77	LGK974	-0.105292	0.758002	LGK974	0.509091	0.114016	LGK974	0.318182	0.341355	LGK974	PORCN	WNT signaling
78	VE-822	-0.168468	0.620485	VE-822	0.336364	0.313026	VE-822	0.00909091	0.98919	VE-822	ATR	Genome integrity
79	WZ4003	-0.178997	0.598465	WZ4003	-0.690909	0.0230589	WZ4003	-0.409091	0.213864	WZ4003	NUAK1, NUAK2	Other, kinases
80	CZC24832	-0.221114	0.513507	CZC24832	-0.236364	0.485476	CZC24832	-0.7	0.0208124	CZC24832	PI3Kgamma	PI3K/MTOR signaling
81	AZD5582	-0.0737046	0.829483	AZD5582	-0.627273	0.0439891	AZD5582	-0.390909	0.236519	AZD5582	XIAP, cIAP	Apoptosis regulation
82	GSK2606414	-0.252702	0.453438	GSK2606414	0.472727	0.145606	GSK2606414	0.318182	0.341355	GSK2606414	PERK	Metabolism
83	PFI3	-0.263231	0.434175	PFI3	-0.463636	0.154327	PFI3	-0.554545	0.0815541	PFI3	Polybromo 1, SMARCA4, SMARCA2	Chromatin other
84	PCI-34051	-0.0526462	0.877824	PCI-34051	-0.545455	0.0874531	PCI-34051	-0.372727	0.260598	PCI-34051	HDAC8, HDAC6, HDAC1	Chromatin histone acetylation
85	Wnt-C59	0.115822	0.734521	Wnt-C59	0.190909	0.576258	Wnt-C59	0.290909	0.386435	Wnt-C59	PORCN	WNT signaling
86	I-BET-762	-0.442228	0.173218	I-BET-762	-0.463636	0.154327	I-BET-762	-0.545455	0.0874531	I-BET-762	BRD2, BRD3, BRD4	Chromatin other
87	RVX-208	-0.178997	0.598465	RVX-208	0.0272727	0.945984	RVX-208	-0.209091	0.539114	RVX-208	BRD4	Chromatin other
88	OTX015	-0.642283	0.0330963	OTX015	-0.236364	0.485476	OTX015	-0.5	0.121429	OTX015	BRD2, BRD3, BRD4	Chromatin other
89	GSK343	-0.231643	0.493115	GSK343	0.0636364	0.860104	GSK343	-0.454545	0.163386	GSK343	EZH2	Chromatin histone methylation
90	ML323	0.105292	0.758002	ML323	0.254545	0.451197	ML323	0.363636	0.273173	ML323	USP1, UAF1	Protein stability and degradation
91	Entospletinib	-0.389582	0.236274	Entospletinib	-0.290909	0.386435	Entospletinib	-0.6	0.0561789	Entospletinib	SYK	Other, kinases
92	PRT062607	-0.515932	0.104254	PRT062607	-0.581818	0.0655332	PRT062607	-0.481818	0.137219	PRT062607	SYK	Other, kinases
93	AGI-6780	-0.27376	0.415309	AGI-6780	0.345455	0.299388	AGI-6780	0.0272727	0.945984	AGI-6780	IDH2 R140Q mutant	Metabolism
94	Picolinici-acid	-0.178997	0.598465	Picolinici-acid	-0.163636	0.63387	Picolinici-acid	-0.872727	0.000948977	Picolinici-acid	Inflammatory related	Other
95	AZD5153	-0.0526462	0.877824	AZD5153	-0.354545	0.286103	AZD5153	-0.3	0.371068	AZD5153	BRD4	Chromatin other
96	CDK9_5576	0.200055	0.555334	CDK9_5576	-0.0181818	0.967576	CDK9_5576	-0.536364	0.0936425	CDK9_5576	CDK9	Cell cycle
97	CDK9_5038	-0.0842339	0.805501	CDK9_5038	-0.545455	0.0874531	CDK9_5038	-0.672727	0.0280703	CDK9_5038	CDK9	Cell cycle
98	Eg5_9814	-0.0526462	0.877824	Eg5_9814	-0.3	0.371068	Eg5_9814	-0.590909	0.0607283	Eg5_9814	KSP11	Other
99	ERK_2440	0.0210585	0.950997	ERK_2440	-0.0454545	0.902918	ERK_2440	-0.545455	0.0874531	ERK_2440	ERK1,ERK2	ERK MAPK signaling
100	ERK_6604	0.115822	0.734521	ERK_6604	0.290909	0.386435	ERK_6604	-0.127273	0.713791	ERK_6604	ERK1,ERK2	ERK MAPK signaling
101	IRAK4_4710	0.0947631	0.781668	IRAK4_4710	0.590909	0.0607283	IRAK4_4710	0.109091	0.75488	IRAK4_4710	IRAK4	Other, kinases
102	JAK1_8709	0.0947631	0.781668	JAK1_8709	0.136364	0.693511	JAK1_8709	-0.0909091	0.796592	JAK1_8709	JAK1	Other, kinases
103	AZD5991	-0.0421169	0.902146	AZD5991	-0.127273	0.713791	AZD5991	-0.336364	0.313026	AZD5991	MCL1	Apoptosis regulation
104	PAK_5339	0.442228	0.173218	PAK_5339	0.190909	0.576258	PAK_5339	-0.0181818	0.967576	PAK_5339	PAK1, PAK2	Cytoskeleton
105	TAF1_5496	0.284289	0.39685	TAF1_5496	0.572727	0.0706011	TAF1_5496	0.436364	0.182532	TAF1_5496	TAF1	Other
106	ULK1_4989	0	1	ULK1_4989	-0.245455	0.468184	ULK1_4989	-0.263636	0.434523	ULK1_4989	ULK1	Other, kinases
107	VSP34_8731	0.41064	0.20965	VSP34_8731	-0.336364	0.313026	VSP34_8731	-0.127273	0.713791	VSP34_8731	VSP34	Other
108	Selumetinib	-0.0210585	0.950997	Selumetinib	0.0363636	0.924426	Selumetinib	-0.163636	0.63387	Selumetinib	MEK1, MEK2	ERK MAPK signaling
109	IGF1R_3801	-0.0105292	0.975489	IGF1R_3801	-0.754545	0.0104818	IGF1R_3801	-0.527273	0.100129	IGF1R_3801	IGFR1	IGF1R signaling
110	JAK_8517	0.252702	0.453438	JAK_8517	-0.236364	0.485476	JAK_8517	-0.636364	0.0403864	JAK_8517	JAK1, JAK2	Other, kinases
111	AZD4547	0.0105292	0.975489	AZD4547	0.754545	0.0104818	AZD4547	0.181818	0.595219	AZD4547	FGFR1, FGFR2, FGFR3	RTK signaling
112	Ibrutinib	0.568579	0.0679755	Ibrutinib	0.3	0.371068	Ibrutinib	0.154545	0.653539	Ibrutinib	BTK	Other, kinases
113	Zoledronate	0.200055	0.555334	Zoledronate	0.127273	0.713791	Zoledronate	-0.581818	0.0655332	Zoledronate		Unclassified
114	Acetalax	0.431699	0.184896	Acetalax	0.809091	0.00442802	Acetalax	0.2	0.557553	Acetalax		Unclassified
115	Carmustine	-0.242172	0.473089	Carmustine	-0.00909091	0.98919	Carmustine	-0.727273	0.0150174	Carmustine		DNA replication
116	Topotecan	-0.0842339	0.805501	Topotecan	0.3	0.371068	Topotecan	-0.336364	0.313026	Topotecan		DNA replication
117	Teniposide	-0.0210585	0.950997	Teniposide	0.318182	0.341355	Teniposide	-0.490909	0.129162	Teniposide		DNA replication
118	Mitoxantrone	-0.810751	0.00246628	Mitoxantrone	-0.145455	0.673423	Mitoxantrone	-0.672727	0.0280703	Mitoxantrone		DNA replication
119	Dactinomycin	-0.526462	0.0961703	Dactinomycin	-0.227273	0.503067	Dactinomycin	-0.627273	0.0439891	Dactinomycin		Other
120	Fludarabine	-0.105292	0.758002	Fludarabine	-0.272727	0.418167	Fludarabine	-0.709091	0.0187284	Fludarabine		Unclassified
121	Nelarabine	0.252702	0.453438	Nelarabine	0.136364	0.693511	Nelarabine	-0.554545	0.0815541	Nelarabine		DNA replication
122	Vincristine	-0.27376	0.415309	Vincristine	-0.236364	0.485476	Vincristine	-0.818182	0.00373447	Vincristine		Mitosis
123	Podophyllotoxin bromide	-0.0842339	0.805501	Podophyllotoxin bromide	0.281818	0.402136	Podophyllotoxin bromide	-0.627273	0.0439891	Podophyllotoxin bromide		Unclassified
124	Dihydrorotenone	0.0105292	0.975489	Dihydrorotenone	0.518182	0.106918	Dihydrorotenone	0.363636	0.273173	Dihydrorotenone		Unclassified
125	Gallibiscoquinazole	0.505403	0.112769	Gallibiscoquinazole	0.490909	0.129162	Gallibiscoquinazole	-0.0818182	0.81765	Gallibiscoquinazole		Unclassified
126	Elephantin	0.27376	0.415309	Elephantin	0.2	0.557553	Elephantin	-0.5	0.121429	Elephantin		Unclassified
127	Sinularin	0.526462	0.0961703	Sinularin	0.281818	0.402136	Sinularin	-0.209091	0.539114	Sinularin		Unclassified
128	Sabutoclax	-0.0631754	0.853597	Sabutoclax	0.290909	0.386435	Sabutoclax	0.0818182	0.81765	Sabutoclax	BCL2, BCL-XL, BFL1, MCL1	Apoptosis regulation
129	LY2109761	0.147409	0.66536	LY2109761	0.327273	0.327016	LY2109761	-0.245455	0.468184	LY2109761	TGFB1	Other
130	OF-1	-0.0947631	0.781668	OF-1	0.5	0.121429	OF-1	0.327273	0.327016	OF-1	BRPF1B, BRPF2	Chromatin histone acetylation
131	MN-64	-0.263231	0.434175	MN-64	0.00909091	0.98919	MN-64	0.0363636	0.924426	MN-64	TNKS1, TNKS2	WNT signaling
132	KRAS (G12C) Inhibitor-12	-0.242172	0.473089	KRAS (G12C) Inhibitor-12	-0.0181818	0.967576	KRAS (G12C) Inhibitor-12	-0.363636	0.273173	KRAS (G12C) Inhibitor-12	KRAS (G12C)	ERK MAPK signaling
133	MG-132	0.0737046	0.829483	MG-132	0.618182	0.0478169	MG-132	0.0727273	0.838825	MG-132	Proteasome, CAPN1	Protein stability and degradation
134	BDP-00009066	0.0105292	0.975489	BDP-00009066	-0.0818182	0.81765	BDP-00009066	-0.4	0.225014	BDP-00009066	MRCKB_HUMAN	Cytoskeleton
135	Buparlisib	-0.305348	0.361188	Buparlisib	0.163636	0.63387	Buparlisib	-0.409091	0.213864	Buparlisib	PI3Kalpha, PI3Kdelta, PI3Kbeta, PI3Kgamma	PI3K/MTOR signaling
136	Ulixertinib	0.0737046	0.829483	Ulixertinib	0.472727	0.145606	Ulixertinib	-0.118182	0.734252	Ulixertinib	ERK1, ERK2	ERK MAPK signaling
137	Venetoclax	0.200055	0.555334	Venetoclax	0.190909	0.576258	Venetoclax	-0.245455	0.468184	Venetoclax	BCL2	Apoptosis regulation
138	ABT737	0.574163	0.0825989	ABT737	0.236364	0.513898	ABT737	0.139394	0.707204	ABT737	BCL2, BCL-XL, BCL-W, BCL-B, BFL1	Apoptosis regulation
139	Afuresertib	-0.147409	0.66536	Afuresertib	-0.4	0.225014	Afuresertib	-0.563636	0.0759391	Afuresertib	AKT1, AKT2, AKT3	PI3K/MTOR signaling
140	AGI-5198	-0.0737046	0.829483	AGI-5198	0.390909	0.236519	AGI-5198	-0.127273	0.713791	AGI-5198	IDH1 (R132H)	Metabolism
141	AZD3759	0.157938	0.642789	AZD3759	0.590909	0.0607283	AZD3759	0.0272727	0.945984	AZD3759	EGFR	EGFR signaling
142	AZD5363	0.0315877	0.926543	AZD5363	-0.336364	0.313026	AZD5363	-0.681818	0.0254756	AZD5363	AKT1, AKT2, AKT3, ROCK2	Other, kinases
143	AZD6738	0.379052	0.250285	AZD6738	0.290909	0.386435	AZD6738	-0.245455	0.468184	AZD6738	ATR	Genome integrity
144	AZD8186	-0.147409	0.66536	AZD8186	-0.0636364	0.860104	AZD8186	-0.309091	0.35604	AZD8186	PI3Kalpha, PI3Kbeta	PI3K/MTOR signaling
145	Osimertinib	0.105292	0.758002	Osimertinib	0.272727	0.418167	Osimertinib	0.127273	0.713791	Osimertinib	EGFR	EGFR signaling
146	Cediranib	-0.168468	0.620485	Cediranib	0.290909	0.386435	Cediranib	-0.272727	0.418167	Cediranib	VEGFR, FLT1, FLT2, FLT3, FLT4, KIT, PDGFRB	RTK signaling
147	Ipatasertib	-0.126351	0.711243	Ipatasertib	-0.118182	0.734252	Ipatasertib	-0.545455	0.0874531	Ipatasertib	AKT1, AKT, AKT3	PI3K/MTOR signaling
148	GDC0810	-0.494874	0.121719	GDC0810	0.127273	0.713791	GDC0810	-0.290909	0.386435	GDC0810	ESR1, ESR2	Hormone-related
149	GNE-317	-0.178997	0.598465	GNE-317	0.0363636	0.924426	GNE-317	-0.509091	0.114016	GNE-317	PI3Kalpha	PI3K/MTOR signaling
150	GSK2578215A	-0.242172	0.473089	GSK2578215A	0.409091	0.213864	GSK2578215A	-0.172727	0.614426	GSK2578215A	LRRK2	Other, kinases
151	I-BRD9	-0.621225	0.0413461	I-BRD9	0.172727	0.614426	I-BRD9	-0.554545	0.0815541	I-BRD9	BRD9	Chromatin other
152	Telomerase Inhibitor IX	0.178997	0.598465	Telomerase Inhibitor IX	0.0545455	0.881472	Telomerase Inhibitor IX	-0.145455	0.673423	Telomerase Inhibitor IX	Telomerase	Genome integrity
153	MIRA-1	0.168468	0.620485	MIRA-1	-0.00909091	0.98919	MIRA-1	-0.436364	0.182532	MIRA-1	TP53	p53 pathway
154	NVP-ADW742	-0.147409	0.66536	NVP-ADW742	-0.645455	0.037001	NVP-ADW742	-0.218182	0.520949	NVP-ADW742	IGF1R	IGF1R signaling
155	P22077	0.0315877	0.926543	P22077	0.8	0.0052015	P22077	-0.0909091	0.796592	P22077	USP7, USP47	Protein stability and degradation
156	Savolitinib	0.13688	0.688183	Savolitinib	0.509091	0.114016	Savolitinib	-0.181818	0.595219	Savolitinib	MET	RTK signaling
157	UMI-77	0.526462	0.0961703	UMI-77	-0.0454545	0.902918	UMI-77	-0.0727273	0.838825	UMI-77	MCL1	Apoptosis regulation
158	WIKI4	-0.0315877	0.926543	WIKI4	0.545455	0.0874531	WIKI4	-0.172727	0.614426	WIKI4	TNKS1, TNKS2	WNT signaling
159	Sepantronium bromide	0.189526	0.576743	Sepantronium bromide	-0.0909091	0.796592	Sepantronium bromide	-0.318182	0.341355	Sepantronium bromide	BIRC5	Apoptosis regulation
160	MIM1	0.157938	0.642789	MIM1	0.427273	0.192625	MIM1	0.0727273	0.838825	MIM1	MCL1	Apoptosis regulation
161	WEHI-539	-0.221114	0.513507	WEHI-539	-0.472727	0.145606	WEHI-539	-0.436364	0.182532	WEHI-539	BCL-XL	Apoptosis regulation
162	BPD-00008900	-0.178997	0.598465	BPD-00008900	-0.2	0.557553	BPD-00008900	-0.263636	0.434523	BPD-00008900		Other
163	Foretinib	-0.41064	0.20965	Foretinib	-0.381818	0.248381	Foretinib	-0.354545	0.286103	Foretinib	MET, KDR, TIE2, VEGFR3/FLT4, RON, PDGFR, FGFR1, EGFR	RTK signaling
164	BIBR-1532	0.0737046	0.829483	BIBR-1532	0.127273	0.713791	BIBR-1532	0.372727	0.260598	BIBR-1532	TERT	Genome integrity
165	Pyridostatin	-0.27376	0.415309	Pyridostatin	-0.381818	0.248381	Pyridostatin	-0.272727	0.418167	Pyridostatin	G-quadruplex stabiliser	DNA replication
166	AMG-319	-0.305348	0.361188	AMG-319	0.0727273	0.838825	AMG-319	-0.436364	0.182532	AMG-319	PI3K (beta sparing)	PI3K/MTOR signaling
167	MK-8776	0.305348	0.361188	MK-8776	0.3	0.371068	MK-8776	-0.190909	0.576258	MK-8776	CHEK1, CHEK2, CDK2	Cell cycle
168	Vinorelbine	-0.463286	0.151251	Vinorelbine	-0.00909091	0.98919	Vinorelbine	-0.645455	0.037001	Vinorelbine	Microtubule destabiliser	Mitosis
169	VX-11e	0.0842339	0.805501	VX-11e	-0.0272727	0.945984	VX-11e	-0.290909	0.386435	VX-11e	ERK2	ERK MAPK signaling
170	LJI308	0.13688	0.688183	LJI308	0.163636	0.63387	LJI308	-0.209091	0.539114	LJI308	RSK2, RSK1, RSK3	PI3K/MTOR signaling
171	AZ6102	-0.221114	0.513507	AZ6102	0.336364	0.313026	AZ6102	-0.490909	0.129162	AZ6102	TNKS1, TNKS2	WNT signaling
172	GSK591	-0.0526462	0.877824	GSK591	0.190909	0.576258	GSK591	-0.0636364	0.860104	GSK591	PMRT5	Chromatin histone methylation
173	VE821	-0.294819	0.378807	VE821	-0.0909091	0.796592	VE821	-0.3	0.371068	VE821	ATR	Genome integrity
174	AT13148	-0.400111	0.222728	AT13148	0.236364	0.485476	AT13148	-0.409091	0.213864	AT13148	AKT1	PI3K/MTOR signaling
The Spearman's correlations between the three gene expressions and log-transformed half maximal inhibitory concentrations (LN_IC50s) of the drugs in the HCC cell lines were evaluated. P < 0.05 was considered significant.
