# Supplementary material for: CD5L-associated gene analyses highlight the dysregulations, prognostic effects, immune associations, and drug-sensitivity predicative potentials of LCAT and CDC20 in hepatocellular carcinoma
Source: Cancer Cell Int. 2022 Dec 9;22:393. doi: 10.1186/s12935-022-02820-7 (PMC9733014; doi:10.1186/s12935-022-02820-7)
Supplement: Supplementary file 3 — Additional file 3. ELISA detection of serum CD5L, LCAT, AFP, ALB, and HDL. [file 12935_2022_2820_MOESM3_ESM.xls]

## Sheet: additional file 3
sample_ID	group	CD5L(ug/ml)	LCAT_activity	AFP(ng/ml)	ALB(g/l)	HDL(mmol/l)	age	gender	stage
T1	HCC	0.712	0.687	33.31	27.1	0.6	50	male	1
T2	HCC	0.75	0.811	785.4	27.7	1.4	55	male	2
T3	HCC	0.712	0.729	88.67	43.9	0.68	75	female	3
T4	HCC	0.743	0.755	662.7	34.6	0.84	68	male	2
T5	HCC	0.907	0.656	11135	28	1.12	35	male	4
T6	HCC	0.879	0.733	41573	35.6	0.9	67	male	3
T7	HCC	0.792	0.731	278.3	28	0.85	58	female	3
T8	HCC	0.497	0.772	9.81	36.2	1.22	65	male	1
T9	HCC	0.527	0.754	11.56	42.9	0.78	60	male	4
T10	HCC	0.434	0.762	268.2	38.9	1.13	54	female	3
T11	HCC	0.69	0.713	8.32	36.2	0.97	40	male	1
T12	HCC	0.862	0.736	56.06	32	0.7	69	male	2
T13	HCC	0.639	0.808	14222	44.2	1.39	55	male	3
T14	HCC	0.792	0.762	4441	30.8	0.96	64	male	2
T15	HCC	0.671	0.756	42.58	39.1	1.03	61	male	3
T16	HCC	0.596	0.771	48465	30.9	1.02	58	male	4
T17	HCC	0.748	0.679	4502	18.6	1.09	43	male	3
T18	HCC	0.62	0.803	1043	41.4	1.28	46	male	3
T19	HCC	0.806	0.664	34.44	32.3	0.9	39	male	2
T20	HCC	0.775	0.847	578.7	44.4	1.08	40	male	2
T21	HCC	0.746	0.737	70973	41	1.34	52	male	3
T22	HCC	0.755	0.697	11.47	38.8	0.71	40	male	4
T23	HCC	0.857	0.75	8.55	31.3	1.09	67	male	2
T24	HCC	0.592	0.726	84.54	31.1	0.92	73	male	3
T25	HCC	0.445	0.873	121000	38.2	1.44	47	female	2
T26	HCC	0.505	0.79	975.3	36.2	1.3	57	male	4
T27	HCC	0.739	0.735	884	31.5	0.98	49	male	4
T28	HCC	0.589	0.874	639.2	41.7	1.14	66	male	4
T29	HCC	0.511	0.747	845.8	39.7	0.62	32	male	3
T30	HCC	0.704	0.835	7.3	38.8	1.1	57	male	2
T31	HCC	0.696	0.719	7.6	38.9	0.72	52	female	2
T32	HCC	0.651	0.806	572.7	36.9	0.46	71	male	3
T33	HCC	0.423	0.702	79267	27.4	0.36	53	male	2
T34	HCC	0.443	0.763	43.39	36.9	1.55	56	male	3
T35	HCC	0.592	0.828	33888	32.4	1.2	53	male	3
T36	HCC	0.72	0.774	31.35	49.7	1	52	male	3
T37	HCC	0.857	0.873	7188	42.4	1.29	62	male	4
T38	HCC	0.572	0.84	1119	44.6	0.81	40	male	2
T39	HCC	0.764	0.743	14542	24.9	1.19	74	male	3
T40	HCC	0.332	0.755	4457	36.7	1.08	57	male	3
T41	HCC	0.412	0.812	8.92	43.2	1.02	53	male	1
T42	HCC	0.518	0.807	636.6	42.6	1.17	50	male	3
T43	HCC	0.769	0.788	439.8	42.6	1.27	44	male	1
T44	HCC	0.743	0.844	17.07	41.7	1.6	51	male	3
T45	HCC	0.672	0.72	14298	37.8	0.81	40	male	3
T46	HCC	0.828	0.866	5203	47.4	1.2	53	male	2
T47	HCC	0.746	0.751	9.83	33.7	0.88	42	male	4
T48	HCC	0.347	0.734	92401	30.7	1.5	47	male	2
T49	HCC	0.568	0.744	6147	26.1	0.5	48	male	3
T50	HCC	0.463	0.813	121000	37.2	0.71	57	female	3
N1	normal	0.618	0.881	3.81	48	1.42	58	male
N2	normal	0.702	0.888	5.09	50.5	1.2	55	male
N3	normal	0.681	0.884	2.95	45.8	1.39	47	male
N4	normal	0.724	0.847	6.15	45.3	1.5	57	male
N5	normal	0.585	0.871	2.24	46.2	1.48	34	female
N6	normal	0.384	0.779	1.69	47.9	0.66	55	male
N7	normal	0.544	0.791	5.39	42.2	1.37	77	male
N8	normal	0.562	0.849	4.57	45.4	1.07	43	male
N9	normal	0.802	0.908	2.56	45.4	1.6	52	female
N10	normal	0.613	0.903	2.52	47.3	1.22	56	male
N11	normal	0.511	0.809	4.39	48.1	0.98	55	male
N12	normal	0.701	0.858	4.18	49.1	1.15	55	male
N13	normal	0.692	0.837	3.93	43.7	1.01	48	female
N14	normal	0.737	0.908	1.14	44.1	1.8	56	male
N15	normal	0.479	0.893	1.84	47.3	1.28	55	male
N16	normal	0.669	0.885	4.03	46.4	0.89	49	female
N17	normal	0.631	0.862	3.01	45.8	1.64	48	male
N18	normal	0.775	0.899	6.36	44.7	1.49	59	male
N19	normal	0.762	0.874	2.32	44.1	1.34	52	male
N20	normal	0.685	0.841	3.79	46.8	0.92	40	male
N21	normal	0.514	0.855	1.57	44.1	1.39	49	male
N22	normal	0.704	0.842	3.58	48.3	1.18	58	male
N23	normal	0.62	0.888	1.45	45.4	1.08	49	female
N24	normal	0.432	0.869	4.2	48.1	1.14	48	male
N25	normal	0.509	0.853	1.98	51.3	1.38	49	male
N26	normal	0.645	0.859	0.86	47.1	1.33	49	male
N27	normal	0.681	0.8	4.51	45.3	1.43	75	female
N28	normal	0.619	0.897	5.61	45	1.26	56	male
N29	normal	0.62	0.815	2.72	44.6	1.85	66	male
N30	normal	0.575	0.882	1.69	41.5	1.32	49	male
